# Supplementary material for: Alterations in Circulating Progenitor Cell Composition in Rheumatoid Arthritis
Source: Cells. 2026 Apr 19;15(8):726. doi: 10.3390/cells15080726 (PMC13114382; doi:10.3390/cells15080726)
Supplement: Supplementary file 1 [file cells-15-00726-s001.zip]

Archive with 1 entries (1 files):
- cells-4235021-supplementary.pptx
